# Supplementary material for: A New Look at the Genus Solobacterium: A Retrospective Analysis of Twenty-Seven Cases of Infection Involving S. moorei and a Review of Sequence Databases and the Literature
Source: Microorganisms. 2021 Jun 5;9(6):1229. doi: 10.3390/microorganisms9061229 (PMC8229177; doi:10.3390/microorganisms9061229)
Supplement: Supplementary file 1 [file microorganisms-09-01229-s001.zip]

Archive with 1 entries (1 files):
- microorganisms-1238552-supplementary.xlsx
