# Supplementary material for: A New Look at the Genus Solobacterium: A Retrospective Analysis of Twenty-Seven Cases of Infection Involving S. moorei and a Review of Sequence Databases and the Literature
Source: Microorganisms. 2021 Jun 5;9(6):1229. doi: 10.3390/microorganisms9061229 (PMC8229177; doi:10.3390/microorganisms9061229)
Supplement: Supplementary file 1 [file microorganisms-09-01229-s001.zip › microorganisms-1238552-supplementary.xlsx]

## Sheet: Supplementary table
Supplemenatary table 1. Data associated with the 16S rRNA gene sequences (n=356) displaying ≥98.65% identity with that of the type strain of S. moorei (accession NR_115130).
Accession number	Length (bp)	Identity (%) with NR_115130	NCBI description	Origin
EF206118.1	339	100.0	Uncultured bacterium clone 54623	ileum obtained from patient 546
EU985546.1	501	100.0	Uncultured bacterium clone Turk_j1	saliva - human salivary microbiome - Turkey
EU985592.1	442	100.0	Uncultured bacterium clone Turk_j63	saliva - human salivary microbiome - Turkey
EU990551.1	508	100.0	Uncultured bacterium clone Lou_b114	saliva - human salivary microbiome - USA Louisiana
EU990646.1	507	100.0	Uncultured bacterium clone Lou_b87	saliva - human salivary microbiome - USA Louisiana
EU991543.1	506	100.0	Uncultured bacterium clone Lou_j86	saliva - human salivary microbiome - USA Louisiana
EU994903.1	475	100.0	Uncultured bacterium clone Con_i57	saliva - human salivary microbiome - Democratic Republic of the Congo
GQ944224.1	248	100.0	Uncultured bacteria clone 04_935_IBD.16467	colonoscopy sample from a patient with inflammatory bowel disease
GQ953592.1	242	100.0	Uncultured bacteria clone 04_937_IBD.25835	colonoscopy sample from a patient with inflammatory bowel disease
JF467393.1	271	100.0	Uncultured Solobacterium sp. clone 0B012B1_00139	vaginal microbiome
JF467672.1	271	100.0	Uncultured Solobacterium sp. clone 0B012C1_00370	vaginal microbiome
JF468268.1	270	100.0	Uncultured Solobacterium sp. clone 0B012C2_00719	vaginal microbiome
JN063889.1	253	100.0	Uncultured bacterium clone SC02_FZZ71GH01A5QFD	descending colon mucosa from healthy control
JN070975.1	244	100.0	Uncultured bacterium clone SI01_FZZ71GH02CKFXJ	descending colon mucosa from host with irritable bowel syndrome
JQ075488.1	253	100.0	Uncultured bacterium clone G4TICC403HDGT4	indoor air (samples belong to human microenvironment not to outdoor air)
KJ527533.1	286	100.0	Uncultured Solobacterium sp. clone OTU124	stool of extremely low birthweight preterm infants
KP913564.1	252	100.0	Uncultured bacterium clone 851938_AL209_6048610	soil or post-volcanic pyroclastic surface
KY932930.1	252	100.0	Uncultured organism clone ContDietSaliva16SOTU32	human saliva
LC181332.1	331	100.0	Uncultured bacterium gene note: OTU: 969	human_feces
LR605131.1	288	100.0	uncultured Solobacterium sp.	mangrove leaves
MF897565.1	245	100.0	Uncultured Solobacterium sp. clone CSMB_4395	coal seam environment
MT545504.1	250	100.0	Uncultured bacterium clone 1711	human feces
DQ339901.1	1046	99.9	Uncultured bacterium clone CadhumucU2bA06	ulcerated mucosa of patient with active Crohn's disease
LT682935.1	754	99.87	Uncultured Bulleidia sp., isolate W243T_8350	human head and neck tissue
AM238669.1	1471	99.86	Solobacterium moorei, strain N407 0592	human blood
AY044915.1	1480	99.86	Bulleidia moorei strain AHP 13983	oral
GQ182979.1	1392	99.86	Solobacterium moorei strain 1723E	wound infection
GQ182980.1	1392	99.86	Solobacterium moorei strain 1724C	wound infection
GQ182981.1	1392	99.86	Solobacterium moorei strain 1754V	wound infection
GQ182982.1	1392	99.86	Solobacterium moorei strain 1794X	wound infection
GU470893.1	1499	99.86	Solobacterium moorei strain F0204	oral microbiome
HQ814958.1	1429	99.86	Uncultured organism clone ELU0173-T452-S-NIPCRAMgANa_000220	gastrointestinal specimens
HQ819746.1	1438	99.86	Uncultured organism clone ELU0180-T56-S-NIPCRAMgANa_000420	gastrointestinal specimens
MK989992.1	1403	99.86	Solobacterium moorei strain 17B10385	Human blood
MT280312.1	1447	99.86	Solobacterium moorei strain KCOM 3101 (=JS208)	subgingival plaque, periodontitis
MT758476.1	1447	99.86	Solobacterium moorei strain KCOM 2539 (=ChDC F279)	subgingival dental plaque, gingivitis
MW527131.1	1447	99.86	Solobacterium moorei strain KCOM 3526 (=JS438)	Healthy subgingival plaque
MW548700.1	1447	99.86	Solobacterium moorei strain KCOM 3611 (=JS507)	subgingival plaque, periodontitis
AY977912.1	1346	99.85	Uncultured bacterium clone LG25	human cecum mucosal biopsy
EF698163.1	649	99.85	Uncultured Mollicutes bacterium clone MS094A1_E10	human gastrointestinal resection specimen - associated with Crohn's Disease
JF227610.1	1346	99.85	Uncultured bacterium clone ncd2598e01c1	skin, volar forearm - Subject Code: 1052; symmetry: right; sampling technique: swab
JQ474622.1	1382	99.85	Uncultured bacterium clone 071063_332	Human mouth
MT418896.1	1260	99.84	Solobacterium moorei strain DC5 16S	Dental Caries
DQ339928.1	1047	99.81	Uncultured bacterium clone CadhumucU2bH03	ulcerated mucosa of patient with active Crohn's disease
LC260797.1	536	99.81	Uncultured bacterium clone KY51_PHKY51_B01_003	bronchoalveolar lavage fluid
LC260830.1	536	99.81	Uncultured bacterium clone KY51_PHKY51_D05_007	bronchoalveolar lavage fluid
LC260851.1	536	99.81	Uncultured bacterium gene	bronchoalveolar lavage fluid
LC260871.1	536	99.81	Uncultured bacterium gene for 16S rRNA, partial sequence	bronchoalveolar lavage fluid
LC354881.1	536	99.81	Uncultured bacterium 193MA12002	saliva
EU985331.1	501	99.8	Uncultured bacterium clone Turk_h31	saliva - human salivary microbiome - Turkey
EU985595.1	501	99.8	Uncultured bacterium clone Turk_j67	saliva - human salivary microbiome - Turkey
EU995142.1	502	99.8	Uncultured bacterium clone Ch_a19b	saliva - human salivary microbiome - China
EU996481.1	501	99.8	Uncultured bacterium clone Bol_c19	saliva - human salivary microbiome - Bolivia
EU997257.1	501	99.8	Uncultured bacterium clone Bol_i4	saliva - human salivary microbiome - Bolivia
EU985084.1	479	99.79	Uncultured bacterium clone Turk_e16a	saliva - human salivary microbiome - Turkey
EU987545.1	501	99.79	Uncultured bacterium clone Pol_f27	saliva - human salivary microbiome - Poland
EU989527.1	480	99.79	Uncultured bacterium clone Oak_c5	saliva - human salivary microbiome - USA Oackland
GU422972.1	473	99.79	Solobacterium moorei clone EW072	oral cavity
GU422974.1	466	99.79	Solobacterium moorei clone WWE_MCE2_78	oral cavity
HQ786653.1	1431	99.79	Uncultured organism clone ELU0108-T267-S-NI_000088	gastrointestinal specimens
HQ803250.1	1440	99.79	Uncultured organism clone ELU0153-T424-S-NIPCRAMgANa_000068	gastrointestinal specimens
MT464459.1	1447	99.79	Solobacterium moorei strain KCOM 3291 (=ChDC P001-Td1)	aggresive periodontitis
MT505504.1	1447	99.79	Solobacterium moorei strain KCOM 3354 (=ChDC P008-Tf4)	aggressive periodontitis
MT658572.1	1447	99.79	Solobacterium moorei strain KCOM 2386 (= ChDC PV-F104)	subgingival plaque, Vitamin D deficiency
GQ182983.1	1392	99.78	Solobacterium moorei strain 1855A	wound infection
GQ182984.1	1392	99.78	Solobacterium moorei strain 2068F	wound infection
HM266575.1	1346	99.78	Uncultured bacterium clone ncd205f02c1	skin, popliteal fossa - Subject Code: 1028; symmetry: right; sampling technique: swab
HM326936.1	1346	99.78	Uncultured bacterium clone ncd468a01c1	skin, volar forearm - Subject Code: 1035; symmetry: right; sampling technique: swab
JF187653.1	1346	99.78	Uncultured bacterium clone ncd2242g10c1	skin, popliteal fossa - Subject Code: 1113; symmetry: right; sampling technique: swab
JQ475046.1	1382	99.78	Uncultured bacterium clone 071065_054	Human mouth
EU985354.1	442	99.77	Uncultured bacterium clone Turk_h55	saliva - human salivary microbiome - Turkey
HQ895512.1	440	99.77	Uncultured bacterium clone DZ19	subgingival plaque
GU422969.1	410	99.76	Solobacterium moorei clone EO067	oral cavity
MT255614.1	399	99.75	Uncultured bacterium clone Otu0476	host: tick
LT681124.1	754	99.73	Uncultured Bulleidia sp. partial 16S rRNA gene, isolate 523N_6538	human head and neck tissue
LT681137.1	754	99.73	Uncultured Bulleidia sp. partial 16S rRNA gene, isolate 523N_6551	human head and neck tissue
LT682476.1	754	99.73	Uncultured Bulleidia sp. partial 16S rRNA gene, isolate 242T_7891	human head and neck tissue
LT685186.1	754	99.73	Uncultured Bulleidia sp. partial 16S rRNA gene, isolate 76N_10601	human head and neck tissue
LT687142.1	754	99.73	Uncultured Bulleidia sp. partial 16S rRNA gene, isolate 76T_12557	human head and neck tissue
LT687924.1	754	99.73	Uncultured Bulleidia sp. partial 16S rRNA gene, isolate 502N_13339	human head and neck tissue
LT689250.1	754	99.73	Uncultured Bulleidia sp. partial 16S rRNA gene, isolate 171N_14666	human head and neck tissue
LT692900.1	754	99.73	Uncultured Bulleidia sp. partial 16S rRNA gene, isolate 181T_18317	human head and neck tissue
LT694161.1	754	99.73	Uncultured Bulleidia sp. partial 16S rRNA gene, isolate W135T_19578	human head and neck tissue
LT695991.1	754	99.73	Uncultured Bulleidia sp. partial 16S rRNA gene, isolate 19T_21409	human head and neck tissue
LT696222.1	754	99.73	Uncultured Bulleidia sp. partial 16S rRNA gene, isolate 453N_21640	human head and neck tissue
LT696834.1	754	99.73	Uncultured Bulleidia sp. partial 16S rRNA gene, isolate 257N_22252	human head and neck tissue
LT696993.1	754	99.73	Uncultured Bulleidia sp. partial 16S rRNA gene, isolate 378N_22411	human head and neck tissue
LT698227.1	754	99.73	Uncultured Bulleidia sp. partial 16S rRNA gene, isolate W066N_23645	human head and neck tissue
HQ814853.1	1448	99.72	Uncultured organism clone ELU0173-T452-S-NIPCRAMgANa_000115	gastrointestinal specimens
HQ815165.1	1440	99.72	Uncultured organism clone ELU0173-T452-S-NIPCRAMgANa_000427	gastrointestinal specimens
HQ819903.1	1448	99.72	Uncultured organism clone ELU0180-T56-S-NIPCRAMgANa_000577	gastrointestinal specimens
KU726691.1	714	99.72	Solobacterium moorei strain DNF00973	vaginal fluid from subject with bacterial vaginosis
MT498455.1	1447	99.72	Solobacterium moorei strain KCOM 3341 (=ChDC P007-Td2)	periodontitis, Behcet syndrome
FJ557704.1	1385	99.71	Uncultured bacterium clone ET_F_2g08	biofilm of extubated endotracheal tube of ICU patient
JX104033.1	1383	99.71	Solobacterium sp. S4-A19	vaginal swab
MT418895.1	1045	99.71	Solobacterium moorei strain DC-3	Dental Caries
EF206102.1	339	99.7	Uncultured bacterium clone 54606	ileum obtained from patient 546
EF206109.1	339	99.7	Uncultured bacterium clone 54613	ileum obtained from patient 546
EF206214.1	339	99.7	Uncultured bacterium clone 56326	ileum obtained from patient 563
GQ006662.1	1346	99.7	Uncultured bacterium clone nbu86b09c1	skin, occiput - 28-Feb-2008 Patient: HV1; symmetry: center; sampling technique swab
JF121011.1	1346	99.7	Uncultured bacterium clone ncd1385c06c2	skin, popliteal fossa - Subject Code: 1100; symmetry: left; sampling technique: swab
GU422967.1	621	99.68	Solobacterium moorei clone WWC_C3MKM104	oral cavity
JX638145.1	312	99.68	Uncultured bacterium clone HA3ER6P01CJ5PN	mastitic milk / host="bovine
LT169109.1	311	99.68	Uncultured Bulleidia sp. partial 16S rRNA gene, clone 1611_7_264	Crassostrea gigas hemolymph
DQ633434.1	907	99.67	Uncultured bacterium clone E15-198	human distal esophagus
HQ813486.1	1454	99.66	Uncultured organism clone ELU0170-T416-S-NIPCRAMgANa_000541	gastrointestinal specimens
KX437267.1	584	99.66	Uncultured bacterium clone p34_88-H11	plaque from teeth
HQ813334.1	1441	99.65	Uncultured organism clone ELU0170-T416-S-NIPCRAMgANa_000389	gastrointestinal specimens
KP839576.1	281	99.65	Uncultured Solobacterium sp. clone OTU3757	stool of 12-year-old children
FJ557819.1	1386	99.63	Uncultured bacterium clone ET_G_4f05	biofilm of extubated endotracheal tube of ICU patient
FJ976235.1	1346	99.63	Uncultured Bulleidia sp. clone 3A78	human mouth (healthy)
HM248497.1	1346	99.63	Uncultured bacterium clone ncd89b08c1	skin, antecubital fossa - Subject Code: 1019; symmetry: right; sampling technique: swab
HM272680.1	1346	99.63	Uncultured bacterium clone ncd299e10c1	skin, volar forearm - Subject Code: 1033; symmetry: right; sampling technique: swab
HM315490.1	1346	99.63	Uncultured bacterium clone ncd468b12c1	skin, volar forearm - Subject Code: 1035; symmetry: right; sampling technique: swab
JF131348.1	1346	99.63	Uncultured bacterium clone ncd1497d02c1	skin, volar forearm - Subject Code: 1088; symmetry: right; sampling technique: swab
JF201516.1	1346	99.63	Uncultured bacterium clone ncd2441g06c1	skin, popliteal fossa - Subject Code: 1028; symmetry: left; sampling technique: swab
JF467493.1	272	99.63	Uncultured Solobacterium sp. clone 0B012C1_00086	vaginal microbiome
JF467679.1	272	99.63	Uncultured Solobacterium sp. clone 0B012C1_00384	vaginal microbiome
JF468239.1	272	99.63	Uncultured Solobacterium sp. clone 0B012C2_00664	vaginal microbiome
JQ470258.1	1382	99.63	Uncultured bacterium clone 071025_269	Human mouth
JQ472631.1	1385	99.63	Uncultured bacterium clone 071057_489	Human mouth
LC260798.1	536	99.63	Uncultured bacterium clone KY51_PHKY51_B02_004	bronchoalveolar lavage fluid
LC260805.1	536	99.63	Uncultured bacterium clone KY51_PHKY51_F02_012	bronchoalveolar lavage fluid
LC260857.1	537	99.63	Uncultured bacterium gene for 16S rRNA, partial sequence	bronchoalveolar lavage fluid
LC351337.1	535	99.63	Uncultured bacterium 121MH03015	saliva
LC359484.1	536	99.63	Uncultured bacterium 83MC09005	saliva
JF467158.1	266	99.62	Uncultured Solobacterium sp. clone 0B012A1_00146	vaginal microbiome
FP081514.1	1009	99.6	16S rDNA sequence amplified from human fecal sample	human fecal sample (healthy)
GQ944223.1	247	99.6	Uncultured bacteria clone 04_935_IBD.16466	colonoscopy sample from a patient with inflammatory bowel disease
GQ944225.1	248	99.6	Uncultured bacteria clone 04_935_IBD.16468	colonoscopy sample from a patient with inflammatory bowel disease
GQ953598.1	250	99.6	Uncultured bacteria clone 04_937_IBD.25841	colonoscopy sample from a patient with inflammatory bowel disease
GQ953983.1	249	99.6	Uncultured bacteria clone 04_937_IBD.26226	colonoscopy sample from a patient with inflammatory bowel disease
GQ953984.1	248	99.6	Uncultured bacteria clone 04_937_IBD.26227	colonoscopy sample from a patient with inflammatory bowel disease
GQ953988.1	249	99.6	Uncultured bacteria clone 04_937_IBD.26231	colonoscopy sample from a patient with inflammatory bowel disease
GQ953989.1	249	99.6	Uncultured bacteria clone 04_937_IBD.26232	colonoscopy sample from a patient with inflammatory bowel disease
GQ953990.1	248	99.6	Uncultured bacteria clone 04_937_IBD.26233	colonoscopy sample from a patient with inflammatory bowel disease
GQ953992.1	248	99.6	Uncultured bacteria clone 04_937_IBD.26235	colonoscopy sample from a patient with inflammatory bowel disease
GQ953993.1	248	99.6	Uncultured bacteria clone 04_937_IBD.26236	colonoscopy sample from a patient with inflammatory bowel disease
GQ953995.1	248	99.6	Uncultured bacteria clone 04_937_IBD.26238	colonoscopy sample from a patient with inflammatory bowel disease
GQ953996.1	249	99.6	Uncultured bacteria clone 04_937_IBD.26239	colonoscopy sample from a patient with inflammatory bowel disease
GQ955834.1	249	99.6	Uncultured bacteria clone 04_937_IBD.28077	colonoscopy sample from a patient with inflammatory bowel disease
GQ955835.1	249	99.6	Uncultured bacteria clone 04_937_IBD.28078	colonoscopy sample from a patient with inflammatory bowel disease
KP118465.1	251	99.6	Uncultured Solobacterium sp. clone OTU3368	different human body sites
LT678378.1	754	99.6	Uncultured Bulleidia sp. partial 16S rRNA gene, isolate 434T_3792	human head and neck tissue
LT683175.1	754	99.6	Uncultured Bulleidia sp. partial 16S rRNA gene, isolate W467N_8590	human head and neck tissue
LT687116.1	754	99.6	Uncultured Bulleidia sp. partial 16S rRNA gene, isolate 76T_12531	human head and neck tissue
LT687909.1	754	99.6	Uncultured Bulleidia sp. partial 16S rRNA gene, isolate 502N_13324	human head and neck tissue
LT688475.1	754	99.6	Uncultured Bulleidia sp. partial 16S rRNA gene, isolate 18T_13890	human head and neck tissue
LT689259.1	755	99.6	Uncultured Bulleidia sp. partial 16S rRNA gene, isolate 171N_14675	human head and neck tissue
LT692901.1	753	99.6	Uncultured Bulleidia sp. partial 16S rRNA gene, isolate 181T_18318	human head and neck tissue
LT695934.1	754	99.6	Uncultured Bulleidia sp. partial 16S rRNA gene, isolate 19T_21352	human head and neck tissue
GQ948831.1	242	99.59	Uncultured bacteria clone 04_936_IBD.21074	colonoscopy sample from a patient with inflammatory bowel disease
GQ953312.1	243	99.59	Uncultured bacteria clone 04_937_IBD.25555	colonoscopy sample from a patient with inflammatory bowel disease
GQ953590.1	243	99.59	Uncultured bacteria clone 04_937_IBD.25833	colonoscopy sample from a patient with inflammatory bowel disease
GQ953591.1	242	99.59	Uncultured bacteria clone 04_937_IBD.25834	colonoscopy sample from a patient with inflammatory bowel disease
GQ953593.1	242	99.59	Uncultured bacteria clone 04_937_IBD.25836	colonoscopy sample from a patient with inflammatory bowel disease
GQ953594.1	242	99.59	Uncultured bacteria clone 04_937_IBD.25837	colonoscopy sample from a patient with inflammatory bowel disease
JN055869.1	254	99.59	Uncultured bacterium clone AC02_FZZ71GH01BKXB1	ascending colon mucosa from healthy control
KF851222.1	1491	99.59	Uncultured Solobacterium sp. clone MZ4P9S26-c06	Holocene marine sediment
MT505497.1	1447	99.59	Solobacterium moorei strain KCOM 3350 (=ChDC P008-Td3)	aggressive periodontitis
GQ960995.1	240	99.58	Uncultured bacteria clone 05-909_IBD.33238	colonoscopy sample from a patient with inflammatory bowel disease
GQ963172.1	237	99.58	Uncultured bacteria clone 05-951_IBD.35415	colonoscopy sample from a patient with inflammatory bowel disease
GU422966.1	478	99.58	Solobacterium moorei clone BU056	oral cavity
JN059231.1	247	99.57	Uncultured bacterium clone AI11_FZZ71GH05F1RKR	ascending colon mucosa from host with irritable bowel syndrome
GU422980.1	453	99.56	Solobacterium moorei clone VB004	oral cavity
JQ465622.1	1384	99.56	Uncultured bacterium clone 070046_273	human mouth
JF115294.1	1346	99.55	Uncultured bacterium clone ncd1351a03c1	skin, volar forearm - Subject Code: 1100; symmetry: left; sampling technique: swab
JF124136.1	1346	99.55	Uncultured bacterium clone ncd1432h06c1	skin, volar forearm - Subject Code: 1100; symmetry: right; sampling technique: scrape
JF219398.1	1346	99.55	Uncultured bacterium clone ncd2585g03c1	skin, nare - Subject Code: 1050; symmetry: null; sampling technique: swab
JF223418.1	1346	99.55	Uncultured bacterium clone ncd2776d03c1	skin, antecubital fossa - Subject Code: 1136; symmetry: left; sampling technique: swab
JF227567.1	1345	99.55	Uncultured bacterium clone ncd2598a05c1	skin, volar forearm - Subject Code: 1052; symmetry: right; sampling technique: swab
JF332241.1	429	99.53	Uncultured bacterium clone A7.25	human duodenal biopsy
AM420268.1	1488	99.52	Uncultured Bulleidia sp. partial 16S rRNA gene, clone 702B02(oral)	human subgingival plaque
HM172771.1	621	99.52	Uncultured bacterium clone AOP_1127_5	oropharynx
JF467736.1	211	99.52	Uncultured Solobacterium sp. clone 0B012C1_00479	vaginal microbiome
GU422983.1	408	99.51	Solobacterium moorei clone WN036	oral cavity
FJ557636.1	1385	99.49	Uncultured bacterium clone ET_F_1c04	biofilm of extubated endotracheal tube of ICU patient
FJ557648.1	1385	99.49	Uncultured bacterium clone ET_F_3b01	biofilm of extubated endotracheal tube of ICU patient
FJ557770.1	1385	99.49	Uncultured bacterium clone ET_F_1b08	biofilm of extubated endotracheal tube of ICU patient
JQ460631.1	1381	99.49	Uncultured bacterium clone 070055_342	Human mouth
FJ506499.1	1368	99.48	Uncultured bacterium clone 16slp54-06f11.p1k	intestinal mucosal biopsy from Crohn's patient
GQ057693.1	1346	99.48	Uncultured bacterium clone nbw1067g12c1	skin, antecubital fossa - 29-Sep-2008 Patient: HV4; symmetry: right; sampling technique: scrape
JF121043.1	1346	99.48	Uncultured bacterium clone ncd1385e04c2	skin, popliteal fossa - Subject Code: 1100; symmetry: left; sampling technique: swab
JF803577.1	767	99.48	Solobacterium moorei strain C1107	cystic fibrosis sputum
GQ900795.1	753	99.47	Uncultured bacterium clone sp4-lib-1_H06	sputum from cystic fibrosis patient
LT676045.1	754	99.47	Uncultured Bulleidia sp. partial 16S rRNA gene, isolate 451T_1459	human head and neck tissue
LT687156.1	754	99.47	Uncultured Bulleidia sp. partial 16S rRNA gene, isolate 76T_12571	human head and neck tissue
LT692645.1	755	99.47	Uncultured Bulleidia sp. partial 16S rRNA gene, isolate 408T_18062	human head and neck tissue
LT692747.1	754	99.47	Uncultured Bulleidia sp. partial 16S rRNA gene, isolate 518T_18164	human head and neck tissue
DQ634168.1	907	99.45	Uncultured bacterium clone E25-123	human distal esophagus
DQ637562.1	906	99.45	Uncultured bacterium clone E64-110	human distal esophagus
MF113813.1	1447	99.45	Uncultured bacterium clone A4	dairy pasteurizer
MT328669.1	1446	99.45	Solobacterium moorei strain KCOM 1975 (= ChDC B59)	subgingival dental plaque, gingivitis
FJ470748.1	708	99.44	Uncultured bacterium clone C_M_03_74	healthy oral cavity
LC357959.1	536	99.44	Uncultured bacterium 52MB08004	saliva
HQ792609.1	704	99.43	Uncultured organism clone ELU0128-T317-S-NI_000056	gastrointestinal specimens
KX683895.1	1399	99.43	Solobacterium moorei strain CCUG 46647	Human gland (throat, 3-year-old boy)
DQ327446.1	1346	99.41	Uncultured bacterium clone EA10	healthy human stool
FJ557582.1	1385	99.41	Uncultured bacterium clone ET_F_4d10	biofilm of extubated endotracheal tube of ICU patient
FJ557763.1	1401	99.41	Uncultured bacterium clone ET_F_4d01	biofilm of extubated endotracheal tube of ICU patient
JF113408.1	1346	99.41	Uncultured bacterium clone ncd1240f08c1	skin, antecubital fossa - Subject Code: 1053; symmetry: left; sampling technique: scrape
JF198202.1	1347	99.41	Uncultured bacterium clone ncd2309e12c1	skin, antecubital fossa - Subject Code: 1116; symmetry: right; sampling technique: swab
JF230231.1	1346	99.41	Uncultured bacterium clone ncd2639c07c1	skin, popliteal fossa - Subject Code: 1122; symmetry: left; sampling technique: swab
KF092159.1	1346	99.41	Uncultured bacterium clone nck159a04c1	skin, volar forearm - Code: 1090; symmetry: right; sampling technique: scrape
AY807568.1	832	99.4	Uncultured Bulleidia sp. clone IS037B32	human lung
GU422977.1	326	99.39	Solobacterium moorei clone NCAR1010	oral cavity
AY005052.1	1470	99.38	Solobacterium sp. oral clone K010	subgingival dental plaque
DQ532150.1	1476	99.38	Uncultured bacterium clone JPL2-3	Jet Propulsion Laboratory, SAF
FJ470569.1	1486	99.38	Uncultured bacterium clone A_S_01_01	healthy oral cavity
GU227191.1	1447	99.38	Uncultured Solobacterium sp. clone 08_5_D11	subgingival plaque
GU422964.1	1453	99.38	Solobacterium moorei clone _K010	oral cavity
GU422976.1	325	99.38	Solobacterium moorei clone NCAR0995	oral cavity
MF113824.1	1447	99.38	Uncultured bacterium clone A4_22	Dairy pasteurizer
GU422970.1	477	99.37	Solobacterium moorei clone EW026	oral cavity
GU422971.1	477	99.37	Solobacterium moorei clone EW026B	oral cavity
GU422973.1	477	99.37	Solobacterium moorei clone WWE_MCE2_120	oral cavity
KR188952.1	1383	99.35	Uncultured bacterium clone HF76	river biofilms
DQ633491.1	907	99.34	Uncultured bacterium clone E15-36	human distal esophagus
DQ634295.1	910	99.34	Uncultured bacterium clone rE25-46	human distal esophagus
DQ635618.1	907	99.34	Uncultured bacterium clone E40-174	human distal esophagus
DQ637236.1	907	99.34	Uncultured bacterium clone E45-12	human distal esophagus
DQ637828.1	910	99.34	Uncultured bacterium clone E66-222	human distal esophagus
DQ637894.1	910	99.34	Uncultured bacterium clone E66-90	human distal esophagus
FJ557654.1	1385	99.34	Uncultured bacterium clone ET_F_3f07	biofilm of extubated endotracheal tube of ICU patient
FJ557669.1	1385	99.34	Uncultured bacterium clone ET_F_4b05	biofilm of extubated endotracheal tube of ICU patient
JQ449786.1	1374	99.34	Uncultured bacterium clone 069105_089	human mouth
LT675464.1	754	99.34	Uncultured Bulleidia sp. partial 16S rRNA gene, isolate W731T_878	human head and neck tissue
LT676033.1	754	99.34	Uncultured Bulleidia sp. partial 16S rRNA gene, isolate 451T_1447	human head and neck tissue
LT676303.1	754	99.34	Uncultured Bulleidia sp. partial 16S rRNA gene, isolate 451N_1717	human head and neck tissue
LT682780.1	754	99.34	Uncultured Bulleidia sp. partial 16S rRNA gene, isolate V1T_8195	human head and neck tissue
LT685627.1	754	99.34	Uncultured Bulleidia sp. partial 16S rRNA gene, isolate U6N_11042	human head and neck tissue
LT685666.1	754	99.34	Uncultured Bulleidia sp. partial 16S rRNA gene, isolate U6N_11081	human head and neck tissue
LT687504.1	753	99.34	Uncultured Bulleidia sp. partial 16S rRNA gene, isolate 399N_12919	human head and neck tissue
LT687522.1	753	99.34	Uncultured Bulleidia sp. partial 16S rRNA gene, isolate 399N_12937	human head and neck tissue
EF703932.1	744	99.33	Uncultured Mollicutes bacterium clone MS110A1_B04	human gastrointestinal resection specimen (associated with Crohn's Disease)
GQ061157.1	1346	99.33	Uncultured bacterium clone nbw16b05c1	skin, external auditory canal - 11-Apr-2008 Patient HV5; symmetry: right; sampling technique: swab
HM263085.1	1346	99.33	Uncultured bacterium clone ncd253e09c1	skin, antecubital fossa - Subject Code: 1028; symmetry: right; sampling technique: swab
HQ895502.1	451	99.33	Uncultured bacterium clone DZ9	subgingival plaque
JF106485.1	1346	99.33	Uncultured bacterium clone ncd1239h09c1	skin, antecubital fossa - Subject Code: 1053; symmetry: left; sampling technique: scrape
JF134873.1	1346	99.33	Uncultured bacterium clone ncd1550g02c1	skin, antecubital fossa - Subject Code: 1088; symmetry: left; sampling technique: swab
JF191078.1	1346	99.33	Uncultured bacterium clone ncd2196f10c1	skin, nare - Subject Code: 1113; symmetry: null; sampling technique: swab
JF191969.1	1346	99.33	Uncultured bacterium clone ncd2210c04c1	skin, volar forearm - Subject Code: 1113; symmetry: left; sampling technique: swab
JF199875.1	1346	99.33	Uncultured bacterium clone ncd2362a09c1	skin, nare - Subject Code: 1119; symmetry: null; sampling technique: swab
JF203568.1	1346	99.33	Uncultured bacterium clone ncd2536h09c1	skin, antecubital fossa - Subject Code: 1050; symmetry: right; sampling technique: swab
EF702029.1	723	99.31	Uncultured Mollicutes bacterium clone MS058A1_B02	human gastrointestinal resection specimen (associated with Crohn's Disease)
JF332242.1	428	99.3	Uncultured bacterium clone A7.67	human duodenal biopsy
KM977497.1	281	99.29	Uncultured Solobacterium sp. clone OTU6949	stool of 5-12-year-old children
MF082118.1	423	99.29	Uncultured bacterium clone 2739	anaerobic digestion reactor
FJ557686.1	1386	99.27	Uncultured bacterium clone ET_F_3e07	biofilm of extubated endotracheal tube of ICU patient
HM329362.1	1346	99.26	Uncultured bacterium clone ncd961g02c1	skin, antecubital fossa - Subject Code: 1043; symmetry: right; sampling technique: swab
JF152950.1	1346	99.26	Uncultured bacterium clone ncd1757h04c1	human skin, volar forearm - Subject Code: 1089; symmetry: right; sampling technique: swab
JF166525.1	1345	99.26	Uncultured bacterium clone ncd1965a10c1	skin, volar forearm - Subject Code: 1115; symmetry: right; sampling technique: swab
JF190102.1	1346	99.26	Uncultured bacterium clone ncd2181c11c1	skin, volar forearm - Subject Code: 1113; symmetry: left; sampling technique: swab
JF229637.1	1346	99.26	Uncultured bacterium clone ncd2629e03c1	skin, volar forearm - Subject Code: 1122; symmetry: left; sampling technique: swab
JF467412.1	272	99.26	Uncultured Solobacterium sp. clone 0B012B1_00175	vaginal microbiome
AB788872.1	536	99.25	Uncultured bacterium, clone: CAP16-41	bronchoalveolar lavage fluid
DQ638616.1	920	99.24	Uncultured bacterium clone E78-170	human distal esophagus
MF113831.1	1448	99.24	Uncultured bacterium clone A4_36	dairy pasteurizer
DQ637825.1	910	99.23	Uncultured bacterium clone E66-212	human distal esophagus
LT675226.1	756	99.21	Uncultured Bulleidia sp. partial 16S rRNA gene, isolate 183N_640	human head and neck tissue
GQ953986.1	250	99.2	Uncultured bacteria clone 04_937_IBD.26229	colonoscopy sample from a patient with inflammatory bowel disease
GQ953987.1	249	99.2	Uncultured bacteria clone 04_937_IBD.26230	colonoscopy sample from a patient with inflammatory bowel disease
GQ953998.1	250	99.2	Uncultured bacteria clone 04_937_IBD.26241	colonoscopy sample from a patient with inflammatory bowel disease
JF468273.1	253	99.2	Uncultured Solobacterium sp. clone 0B012C2_00728	vaginal microbiome
LT679168.1	754	99.2	Uncultured Bulleidia sp. partial 16S rRNA gene, isolate 39N_4582	human head and neck tissue
LT679173.1	754	99.2	Uncultured Bulleidia sp. partial 16S rRNA gene, isolate 39N_4587	human head and neck tissue
LT680498.1	754	99.2	Uncultured Bulleidia sp. partial 16S rRNA gene, isolate 42N_5912	human head and neck tissue
LT695689.1	754	99.2	Uncultured Bulleidia sp. partial 16S rRNA gene, isolate 468N_21107	human head and neck tissue
FJ557614.1	1385	99.19	Uncultured bacterium clone ET_F_3f02	biofilm of extubated endotracheal tube of ICU patient
FJ557643.1	1385	99.19	Uncultured bacterium clone ET_F_3d05	biofilm of extubated endotracheal tube of ICU patient
FJ557894.1	1387	99.19	Uncultured bacterium clone ET_G_2h08	biofilm of extubated endotracheal tube of ICU patient
GQ953994.1	248	99.19	Uncultured bacteria clone 04_937_IBD.26237	colonoscopy sample from a patient with inflammatory bowel disease
GQ057690.1	1346	99.18	Uncultured bacterium clone nbw1067g08c1	skin, antecubital fossa - 29-Sep-2008 Patient: HV4; symmetry: right; sampling technique: scrape
GQ953307.1	244	99.18	Uncultured bacteria clone 04_937_IBD.25550	colonoscopy sample from a patient with inflammatory bowel disease
GQ953310.1	244	99.18	Uncultured bacteria clone 04_937_IBD.25553	colonoscopy sample from a patient with inflammatory bowel disease
GQ953311.1	244	99.18	Uncultured bacteria clone 04_937_IBD.25554	colonoscopy sample from a patient with inflammatory bowel disease
GQ953587.1	243	99.18	Uncultured bacteria clone 04_937_IBD.25830	colonoscopy sample from a patient with inflammatory bowel disease
GQ953589.1	243	99.18	Uncultured bacteria clone 04_937_IBD.25832	colonoscopy sample from a patient with inflammatory bowel disease
HM277100.1	1346	99.18	Uncultured bacterium clone ncd533g01c1	skin, popliteal fossa - Subject Code: 1033; symmetry: right; sampling technique: swab
JF190228.1	1346	99.18	Uncultured bacterium clone ncd2183f05c1	skin, volar forearm - Subject Code: 1113; symmetry: left; sampling technique: swab
JF191541.1	1346	99.18	Uncultured bacterium clone ncd2203g11c1	skin, antecubital fossa - Subject Code: 1113; symmetry: left; sampling technique: swab
JF223218.1	1346	99.18	Uncultured bacterium clone ncd2767c01c1	skin, nare - Subject Code: 1137; symmetry: null; sampling technique: swab
JF229688.1	1347	99.18	Uncultured bacterium clone ncd2630g01c1	skin, volar forearm - Subject Code: 1122; symmetry: left; sampling technique: swab
KF067828.1	1346	99.18	Uncultured bacterium clone nbw896e03c1	skin, antecubital fossa - Subject Code: 1004; symmetry: right; sampling technique: scrape
EU985340.1	480	99.17	Uncultured bacterium clone Turk_h41	saliva - human salivary microbiome - Turkey
GQ953303.1	243	99.17	Uncultured bacteria clone 04_937_IBD.25546	colonoscopy sample from a patient with inflammatory bowel disease
GQ953309.1	243	99.17	Uncultured bacteria clone 04_937_IBD.25552	colonoscopy sample from a patient with inflammatory bowel disease
JN055914.1	253	99.17	Uncultured bacterium clone AC03_FZZ71GH01BJGF3	ascending colon mucosa from healthy control
JN058830.1	253	99.17	Uncultured bacterium clone AI09_FZZ71GH05GDXGU	ascending colon mucosa from host with irritable bowel syndrome
MF113849.1	1448	99.17	Uncultured bacterium clone A4_64	dairy pasteurizer
GQ963171.1	238	99.16	Uncultured bacteria clone 05-951_IBD.35414	colonoscopy sample from a patient with inflammatory bowel disease
GU422968.1	474	99.16	Solobacterium moorei clone CMC771	oral cavity
MF801233.1	469	99.14	Uncultured bacterium clone saliva269	saliva
JN059982.1	242	99.13	Uncultured bacterium clone AI13_FZZ71GH06GZEK4	ascending colon mucosa from host with irritable bowel syndrome
DQ634415.1	907	99.12	Uncultured bacterium clone E27-17	human distal esophagus
DQ634806.1	906	99.12	Uncultured bacterium clone E31-157	human distal esophagus
DQ638288.1	910	99.12	Uncultured bacterium clone E67Ca-37	human distal esophagus
JQ460084.1	1388	99.12	Uncultured bacterium clone 070054_310	human mouth
AB031057.1	1487	99.11	Solobacterium moorei isolate RCA59-75 ( = JCM 10646)	human feces
AB641000.1	450	99.11	Uncultured bacterium, clone: 100321-04	soil
GQ057603.1	1348	99.11	Uncultured bacterium clone nbw1066a05c1	skin, antecubital fossa - 29-Sep-2008 Patient: HV4; symmetry: right; sampling technique: scrape
HQ895576.1	451	99.11	Uncultured bacterium clone DZ84	subgingival plaque
JF133380.1	1346	99.11	Uncultured bacterium clone ncd1528d06c1	skin, volar forearm - Subject Code: 1088; symmetry: right; sampling technique: swab
JF467678.1	215	99.06	Uncultured Solobacterium sp. clone 0B012C1_00383	vaginal microbiome
GQ026675.1	1346	99.03	Uncultured bacterium clone nbw895c01c1	skin, antecubital fossa - 21-Aug-2008 Patient: HV2; symmetry: right; sampling technique: scrape
JF187818.1	1346	99.03	Uncultured bacterium clone ncd2251a05c1	skin, nare - Subject Code: 1113; symmetry: null; sampling technique: swab
JF229781.1	1346	99.03	Uncultured bacterium clone ncd2631g07c1	skin, volar forearm - Subject Code: 1122; symmetry: left; sampling technique: swab
GU422975.1	586	98.98	Solobacterium moorei clone WWE_MCE9_177	oral cavity
FJ557665.1	1386	98.97	Uncultured bacterium clone ET_F_2a05	biofilm of extubated endotracheal tube of ICU patient
KM213088.1	989	98.97	Uncultured bacterium clone 027-84	saliva from human oral cavity
KM668407.1	989	98.97	Uncultured bacterium clone A53	saliva
EU988051.1	484	98.96	Uncultured bacterium clone Pol_j69	saliva - human salivary microbiome - Poland
EU992884.1	480	98.96	Uncultured bacterium clone WG_b80	saliva - human salivary microbiome - Georgia
GU422982.1	469	98.94	Solobacterium moorei clone VD096	oral cavity
GU428535.1	460	98.91	Solobacterium sp. oral taxon A05 clone IP096	oral cavity
DQ638270.1	910	98.9	Uncultured bacterium clone E67Ca-22	human distal esophagus
GQ057695.1	1346	98.89	Uncultured bacterium clone nbw1067h07c1	skin, antecubital fossa - 29-Sep-2008 Patient: HV4; symmetry: right; sampling technique: scrape
HQ899600.1	884	98.87	Uncultured bacterium clone EA10-hot-21	volcanic ash at Eyjafjallajokull deposited in 2010
AB031058.1	1488	98.84	Solobacterium moorei isolate RCA59-77 (= JCM 10647 )	human feces
AM692478.1	432	98.84	Uncultured bacterium partial 16S rRNA gene, clone AP09R.60	human faecal sample
FJ557701.1	1386	98.83	Uncultured bacterium clone ET_F_1d05	biofilm of extubated endotracheal tube of ICU patient
JF332240.1	428	98.83	Uncultured bacterium clone A7.24	human duodenal biopsy
EU995348.1	522	98.81	Uncultured bacterium clone Ch_c55	saliva - human salivary microbiome - China
LT683992.1	753	98.81	Uncultured Bulleidia sp. partial 16S rRNA gene, isolate 377N_9407	human head and neck tissue
GQ953985.1	249	98.8	Uncultured bacteria clone 04_937_IBD.26228	colonoscopy sample from a patient with inflammatory bowel disease
GQ953999.1	251	98.8	Uncultured bacteria clone 04_937_IBD.26242	colonoscopy sample from a patient with inflammatory bowel disease
GQ954000.1	251	98.8	Uncultured bacteria clone 04_937_IBD.26243	colonoscopy sample from a patient with inflammatory bowel disease
LC108698.1	250	98.8	Uncultured bacterium, clone: OTU704999377	river (Australia: Murray River)
MH978032.1	250	98.8	Uncultured bacterium clone Otu1230	fermenting enset
HQ814808.1	1433	98.78	Uncultured organism clone ELU0173-T452-S-NIPCRAMgANa_000070	gastrointestinal specimens
GQ953305.1	245	98.77	Uncultured bacteria clone 04_937_IBD.25548	colonoscopy sample from a patient with inflammatory bowel disease
GQ953306.1	245	98.77	Uncultured bacteria clone 04_937_IBD.25549	colonoscopy sample from a patient with inflammatory bowel disease
GQ953586.1	244	98.77	Uncultured bacteria clone 04_937_IBD.25829	colonoscopy sample from a patient with inflammatory bowel disease
GQ953595.1	241	98.77	Uncultured bacteria clone 04_937_IBD.25838	colonoscopy sample from a patient with inflammatory bowel disease
KF502554.1	525	98.77	Uncultured Solobacterium sp. clone 1611	"skin" / host="mouse"
GQ952799.1	241	98.76	Uncultured bacteria clone 04_936_IBD.25042	colonoscopy sample from a patient with inflammatory bowel disease
GQ960994.1	238	98.75	Uncultured bacteria clone 05-909_IBD.33237	colonoscopy sample from a patient with inflammatory bowel disease
JN055979.1	253	98.75	Uncultured bacterium clone AC03_FZZ71GH01AOW4W	ascending colon mucosa from healthy control
GU428528.1	477	98.74	Solobacterium sp. oral taxon A05 clone DO026	oral cavity
GU428530.1	476	98.74	Solobacterium sp. oral taxon A05 clone DP010	oral cavity
GU422965.1	471	98.73	Solobacterium moorei clone BU009	oral cavity
GU422978.1	471	98.73	Solobacterium moorei clone TW016	oral cavity
GU422979.1	471	98.73	Solobacterium moorei clone UR015	oral cavity
GU422981.1	471	98.73	Solobacterium moorei clone VB040	oral cavity
FJ471033.2	454	98.72	Uncultured bacterium clone F_S_03_30	healthy oral cavity
GU428533.1	468	98.72	Solobacterium sp. oral taxon A05 clone FR028	oral cavity
JN066624.1	245	98.71	Uncultured bacterium clone SC07_FZZ71GH03DOVCI	descending colon mucosa from healthy control
JX548452.1	1476	98.71	Uncultured Solobacterium sp. clone oral taxon JKAS-110	dental caries lesion
AB031056.1	1487	98.7	Solobacterium moorei isolate RCA59-74 (= JCM 10645T)	human feces
JN070861.1	244	98.7	Uncultured bacterium clone SI19_FZZ71GH07ILG0Y	descending colon mucosa from host with irritable bowel syndrome
NR_036882.1	1487	98.7	Solobacterium moorei strain RCA59-74	Human feces
GU737675.1	155	98.69	Uncultured Solobacterium sp. clone V3 DCM-SHRJH	sputum sample of the patients suffering from hospital acquired lower respiratory tract infection
JN062354.1	242	98.69	Uncultured bacterium clone AI01_FZZ71GH02B3L6Q	ascending colon mucosa from host with irritable bowel syndrome
DQ638091.1	911	98.68	Uncultured bacterium clone E67BE-39	human distal esophagus
JN064307.1	243	98.68	Uncultured bacterium clone SC03_FZZ71GH01BAGVY	descending colon mucosa from healthy control
LT684140.1	754	98.68	Uncultured Bulleidia sp. partial 16S rRNA gene, isolate 402N_9555	human head and neck tissue
Grey cells: sequences corresponding to uncultured S. moorei clones that could be more or less distantly related to non-human mammals.
Green cells: uncultured S. moorei clones from environmental samples.
Orange cells: uncultured S. moorei clones from sources other than humans, animals and environments.
